# Supplementary material for: Stratification of Tamoxifen Synergistic Combinations for the Treatment of ER+ Breast Cancer
Source: Cancers (Basel). 2023 Jun 14;15(12):3179. doi: 10.3390/cancers15123179 (PMC10296623; doi:10.3390/cancers15123179)
Supplement: Supplementary file 1 [file cancers-15-03179-s001.zip]

Archive with 1 entries (1 files):
- cancers-2403040-supplementary.pdf
